# Supplementary material for: The FtsZ Homolog, FszB, Inhibits Mitochondrial Dynamics in Dictyostelium discoideum
Source: Cells. 2019 Dec 25;9(1):64. doi: 10.3390/cells9010064 (PMC7016976; doi:10.3390/cells9010064)
Supplement: Supplementary file 1 [file cells-09-00064-s001.zip]

Archive with 2 entries (2 files):
- Supplementary Video 2.avi
- Supplementary Video 1.avi
